# Supplementary material for: Assessment of the Efficacy of a Low-Dose Iron Supplement in Restoring Iron Levels to Normal Range among Healthy Premenopausal Women with Iron Deficiency without Anemia
Source: Nutrients. 2023 Jun 3;15(11):2620. doi: 10.3390/nu15112620 (PMC10255632; doi:10.3390/nu15112620)
Supplement: Supplementary file 1 [file nutrients-15-02620-s001.zip]

Archive with 1 entries (1 files):
- nutrients-2408286-supplementary.pdf
